# Supplementary material for: The cerebellum is involved in processing of predictions and prediction errors in a fear conditioning paradigm
Source: eLife. 2019 Aug 29;8:e46831. doi: 10.7554/eLife.46831 (PMC6715348; doi:10.7554/eLife.46831)
Supplement: Figure 2—source data 1. [file elife-46831-fig2-data1.xlsx]

## Sheet: Fig2a
parameter	block	CS+	SD	SE	CS-	SD	SE
valence	pre acq	6.04545	1.4953	0.3188	6.5	1.43925	0.30685
	post acq	3.40909	1.84285	0.3929	6.7273	1.7507	0.37325
	post ext	4.68182	2.16875	0.46238	6.68182	2.12438	0.45292
arousal	pre acq	2.90909	2.18019	0.46482	2.77273	1.92556	0.41053
	post acq	5.90909	2.22345	0.47404	2.63636	1.61968	0.34532
	post ext	5.09091	2.30753	0.49197	2.54545	1.71067	0.36472

## Sheet: Fig2c
response	phase	CSp_mean	CSp_SD	CSp_SE	CSm_mean	CSm_SD	CSm_SE
SIR	hab	0.13474	0.35254	0.07516	0.08899	0.14452	0.03081
	acq 1	0.28152	0.4074	0.08686	0.19439	0.32323	0.06891
	acq 2	0.22722	0.36915	0.0787	0.0605	0.13009	0.02774
	ext 1	0.18756	0.30333	0.06467	0.0953	0.14551	0.03102
	ext 2	0.04688	0.09894	0.02109	0.05499	0.11991	0.02557

## Sheet: Fig2d
response	phase	US_mean	US_SD	US_SE	noUSCSp_mean	noUSCSp_SD	noUSCSp_SE	noUSCSm_mean	noUSCSm_SD	noUSCSm_SE
TIR	acq 1	1.93099	0.938085	0.2				0.36547	0.488007	0.104043
	acq 2	1.54236	0.938267	0.200039				0.0875995	0.162174	0.0345756
	acq				0.460306	0.557943	0.118954
	ext 1				0.269145	0.468868	0.0999629	0.203995	0.333509	0.0711043
	ext 2				0.141618	0.257255	0.0548469	0.0664526	0.130053	0.0277275
