# Supplementary material for: The cerebellum is involved in processing of predictions and prediction errors in a fear conditioning paradigm
Source: eLife. 2019 Aug 29;8:e46831. doi: 10.7554/eLife.46831 (PMC6715348; doi:10.7554/eLife.46831)
Supplement: Figure 4—source data 1. [file elife-46831-fig4-data1.xlsx]

## Sheet: Fig4b_diffCerebellum
block	meta_beta	SD	N	SE
US post CS+ > no-US CS-	4.88865	3.9126	22	0.83417
CS+ > CS-	1.95594	2.55377	22	0.54447
no-US CS+ > no-US CS-	4.10652	2.97828	22	0.63497

## Sheet: Fig4d_diffWB
block	mean_beta	SD	N	SE
US post CS+ > no-US CS-	7.10938	4.31202	22	0.91933
CS+ > CS-	1.86316	2.6035	22	0.55507
no-US CS+ > no-US CS-	2.79252	2.87717	22	0.61342
