# Supplementary material for: The cerebellum is involved in processing of predictions and prediction errors in a fear conditioning paradigm
Source: eLife. 2019 Aug 29;8:e46831. doi: 10.7554/eLife.46831 (PMC6715348; doi:10.7554/eLife.46831)
Supplement: Figure 5—source data 1. [file elife-46831-fig5-data1.xlsx]

## Sheet: Fig4a_lateralCerebellum
phase	CS+	CSp_SE	no-US post CS+	noUSpCSp_SE	US	US SE	CS-	noUSpCSpm_SE	no-US post CS-	US_SE
hab	1.56738	0.65838					0.9973	0.36014
acq 1	3.97076	0.65237					1.20827	0.55766
acq 2	2.97327	0.76405					1.45411	0.56436
ext 1	1.71064	0.41308					1.48369	0.51677
ext 2	1.02422	0.53673					0.82722	0.37246
acq 1			4.10971	0.56005	5.04269	0.67962			1.18625	0.53866
acq 2					4.20408	0.84767			0.3096	0.60711
ext 1			2.10019	0.53447					1.2045	0.49036
ext 2			0.93093	0.47219					-0.20816	0.41267

## Sheet: Fig4b_InsulaBilateral
phase	CS+	CSp_SE	no-US post CS+	noUSpCSp_SE	US	US SE	CS-	noUSpCSpm_SE	no-US post CS-	US_SE
hab	1.45184	0.53289					1.6466	0.45
acq 1	5.0645	0.63285					1.896	0.46346
acq 2	4.57184	0.49682					1.66936	0.5555
ext 1	2.51624	0.43784					1.46197	0.48826
ext 2	1.0461	0.4691					0.43694	0.44237
acq 1			4.54596	0.60353	7.3619	0.76189			1.42905	0.56504
acq 2					6.00726	0.718			0.08197	0.56436
ext 1			2.0122	0.51218					0.70216	0.39405
ext 2			0.65919	0.42693					0.21552	0.42105
